# Supplementary material for: Evidence Linking PPARG Genetic Variants with Periodontitis and Type 2 Diabetes Mellitus in a Brazilian Population
Source: Int J Mol Sci. 2023 Apr 5;24(7):6760. doi: 10.3390/ijms24076760 (PMC10095581; doi:10.3390/ijms24076760)
Supplement: Supplementary file 1 [file ijms-24-06760-s001.zip]

Archive with 3 entries (3 files):
- 1_Supplementary material Discussion_SpecialIssue.pdf
- 2_SupplementaryFigure.pdf
- 3_SupplementaryTable.pdf
